# Supplementary material for: Fulfilling the taxonomic consequence after DNA Barcoding: Carychiumpanamaense sp. n. (Eupulmonata, Ellobioidea, Carychiidae) from Panama is described using computed tomographic (CT) imaging
Source: Zookeys. 2018 Nov 5;(795):1–12. doi: 10.3897/zookeys.795.29339 (PMC6232243; doi:10.3897/zookeys.795.29339)
Supplement: XML Treatment for Carychium panamaense [file zookeys.795.29339-treatment1.xml]

<!DOCTYPE tp:taxon-treatment
  PUBLIC "-//TaxonX//DTD Taxonomic Treatment Publishing DTD v0 20100105//EN" "tax-treatment-NSO.dtd">
<tp:taxon-treatment xmlns:tp="http://www.plazi.org/taxpub"><tp:treatment-meta><kwd-group><label>Taxon classification</label><kwd><named-content xmlns:xlink="http://www.w3.org/1999/xlink" content-type="kingdom">Animalia</named-content></kwd><kwd><named-content xmlns:xlink="http://www.w3.org/1999/xlink" content-type="order">Ellobiida</named-content></kwd><kwd><named-content xmlns:xlink="http://www.w3.org/1999/xlink" content-type="family">Ellobiidae</named-content></kwd></kwd-group><mixed-citation publication-type="journal"><person-group><name><surname>Jochum</surname><given-names>Adrienne</given-names></name><name><surname>Ruthensteiner</surname><given-names>Bernhard</given-names></name><name><surname>Kampschulte</surname><given-names>Marian</given-names></name><name><surname>Martels</surname><given-names>Gunhild</given-names></name><name><surname>Kneubühler</surname><given-names>Jeannette</given-names></name><name><surname>Favre</surname><given-names>Adrien</given-names></name></person-group><article-title>Fulfilling the taxonomic consequence after DNA Barcoding: <italic><tp:taxon-name><tp:taxon-name-part taxon-name-part-type="genus" reg="Carychium">Carychium</tp:taxon-name-part><tp:taxon-name-part taxon-name-part-type="species" reg="panamaense">panamaense</tp:taxon-name-part></tp:taxon-name></italic> sp. n. (<tp:taxon-name><tp:taxon-name-part taxon-name-part-type="suborder">Eupulmonata</tp:taxon-name-part></tp:taxon-name>, <tp:taxon-name><tp:taxon-name-part taxon-name-part-type="superfamily">Ellobioidea</tp:taxon-name-part></tp:taxon-name>, <tp:taxon-name><tp:taxon-name-part taxon-name-part-type="family">Carychiidae</tp:taxon-name-part></tp:taxon-name>) from Panama is described using computed tomographic (<abbrev xmlns:xlink="http://www.w3.org/1999/xlink" xlink:title="computed tomography" id="ABBRID0EZB" xlink:type="simple">CT</abbrev>) imaging</article-title><source>Zookeys</source><day>5</day><month>11</month><year>2018</year><volume>2018</volume><issue>795</issue><fpage>1</fpage><lpage>12</lpage><pub-id pub-id-type="doi">10.3897/zookeys.795.29339</pub-id></mixed-citation></tp:treatment-meta><tp:nomenclature><tp:taxon-name>
                <tp:taxon-name-part taxon-name-part-type="genus" reg="Carychium">Carychium</tp:taxon-name-part>
                <tp:taxon-name-part taxon-name-part-type="species" reg="panamaense">panamaense</tp:taxon-name-part>
                <object-id xmlns:xlink="http://www.w3.org/1999/xlink" content-type="zoobank" xlink:type="simple">http://zoobank.org/C70432C6-2FCD-4F9F-A48D-493E9F9E739D</object-id>
              </tp:taxon-name><tp:taxon-authority>Jochum</tp:taxon-authority><tp:taxon-status xmlns:xlink="http://www.w3.org/1999/xlink" xlink:type="simple">sp. n.</tp:taxon-status><xref ref-type="fig" rid="F2">Figures 2</xref><xref ref-type="fig" rid="F3">, 3</xref><xref ref-type="fig" rid="F4">, 4</xref><tp:nomenclature-citation-list><tp:nomenclature-citation><tp:taxon-name>
                    <tp:taxon-name-part taxon-name-part-type="genus" reg="Carychium">Carychium</tp:taxon-name-part>
                    <tp:taxon-name-part taxon-name-part-type="species" reg="panamaense">panamaense</tp:taxon-name-part>
                  </tp:taxon-name><comment>: Weigand et al., 2013: 3, fig. 1 48|C12; Seq. ID: BARCA142-12, BARCA143-12, BARCA144-12</comment></tp:nomenclature-citation></tp:nomenclature-citation-list></tp:nomenclature><tp:treatment-sec sec-type="material" id="SECID0EQ4AE"><title>Material examined.</title><p>Holotype (<named-content xmlns:xlink="http://www.w3.org/1999/xlink" content-type="dwc:institutional_code" xlink:type="simple">NMBE</named-content> 554428/1 ex <abbrev xmlns:xlink="http://www.w3.org/1999/xlink" content-type="institution" xlink:title="Adrienne Jochum Collection" id="ABBRID0E24AE" xlink:type="simple">AJC</abbrev> 2383): Panama, Chiriquí Prov., Cerro Punta, La Amistad International Park, El Retoño Trail, near Las Nubes Ranger Station; <named-content xmlns:xlink="http://www.w3.org/1999/xlink" content-type="dwc:verbatimCoordinates" xlink:type="simple"><named-content content-type="geo-json" specific-use="{&#34;type&#34;:&#34;Point&#34;,&#34;coordinates&#34;:[-82.619053,8.893428]}" id="NCID0ED5AE" xlink:type="simple">8.8934278°N, 82.6190528°W</named-content></named-content>, elev. 2239 m, on moist broadleaf litter and twigs; 27 February 2018; leg. Adrien Favre.</p><p>Paratypes: locus typicus 3 damaged shells (<named-content xmlns:xlink="http://www.w3.org/1999/xlink" content-type="dwc:institutional_code" xlink:type="simple">NMBE</named-content> 554429/3 ex <abbrev xmlns:xlink="http://www.w3.org/1999/xlink" content-type="institution" xlink:title="Adrienne Jochum Collection" id="ABBRID0EP5AE" xlink:type="simple">AJC</abbrev> 2383); 7 specimens in ethanol (<named-content xmlns:xlink="http://www.w3.org/1999/xlink" content-type="dwc:institutional_code" xlink:type="simple">NMBE</named-content> 554432 ex <abbrev xmlns:xlink="http://www.w3.org/1999/xlink" content-type="institution" xlink:title="Adrienne Jochum Collection" id="ABBRID0EZ5AE" xlink:type="simple">AJC</abbrev> 2382); 5 specimens in ethanol (<named-content xmlns:xlink="http://www.w3.org/1999/xlink" content-type="dwc:institutional_code" xlink:type="simple">SMF</named-content> 349423 ex <abbrev xmlns:xlink="http://www.w3.org/1999/xlink" content-type="institution" xlink:title="Adrienne Jochum Collection" id="ABBRID0ED6AE" xlink:type="simple">AJC</abbrev> 2382); 5 specimens in ethanol (<named-content xmlns:xlink="http://www.w3.org/1999/xlink" content-type="dwc:institutional_code" xlink:type="simple">MUPADI</named-content>-Mol.-01-001 ex <abbrev xmlns:xlink="http://www.w3.org/1999/xlink" content-type="institution" xlink:title="Adrienne Jochum Collection" id="ABBRID0EN6AE" xlink:type="simple">AJC</abbrev> 2382); 4 specimens in ethanol (<named-content xmlns:xlink="http://www.w3.org/1999/xlink" content-type="dwc:institutional_code" xlink:type="simple">ANSP</named-content> A476441 ex <abbrev xmlns:xlink="http://www.w3.org/1999/xlink" content-type="institution" xlink:title="Adrienne Jochum Collection" id="ABBRID0EX6AE" xlink:type="simple">AJC</abbrev> 2382); 5 specimens in ethanol (<named-content xmlns:xlink="http://www.w3.org/1999/xlink" content-type="dwc:institutional_code" xlink:type="simple">CM</named-content> 159907 ex <abbrev xmlns:xlink="http://www.w3.org/1999/xlink" content-type="institution" xlink:title="Adrienne Jochum Collection" id="ABBRID0ECAAG" xlink:type="simple">AJC</abbrev> 2382); 3 specimens in ethanol (<named-content xmlns:xlink="http://www.w3.org/1999/xlink" content-type="dwc:institutional_code" xlink:type="simple">UF</named-content> 511987 ex. <abbrev xmlns:xlink="http://www.w3.org/1999/xlink" content-type="institution" xlink:title="Adrienne Jochum Collection" id="ABBRID0EMAAG" xlink:type="simple">AJC</abbrev> 2382); data as for holotype.</p></tp:treatment-sec><tp:treatment-sec sec-type="diagnosis" id="SECID0ERAAG"><title>Diagnosis.</title><p>Shell ca. 2 mm in height, transparent, elongate-pupiform with an oblique, ovate-shaped and unequally thickened peristome, with a palatal callus, pronounced parieto-columellar callus and a prominent parietal denticle. Internal coiling of the lamella about the columellar spindle is wide rather than tight.</p></tp:treatment-sec><tp:treatment-sec sec-type="description" id="SECID0EWAAG"><title>Description.</title><p>Measurements are provided in Table <xref ref-type="table" rid="T1">1</xref>. Shell minute, elongate pupiform, transparent when fresh, with about 4.1 convex whorls and a deeply incised suture; occasional, irregular striations or growth lines on the body whorl (see also <xref ref-type="bibr" rid="B7">Jochum et al. 2017</xref>, fig. 15). The shell is opaque with age and often superficially degraded with pock marks (due to acidity of the leaf litter). The protoconch is more nipple-like than bulbous. The teleoconch is smooth. Peristome is obliquely auriform, longer than wide, tending to be thinnest on the upper right-hand margin, where it slightly reflects from the body whorl and then curves into a relatively broad, shield-like aspect onto the body whorl (Figs <xref ref-type="fig" rid="F2">2A, E</xref>, <xref ref-type="fig" rid="F3">3A</xref>). The peristome is otherwise, uniform in thickness (Figs <xref ref-type="fig" rid="F2">2</xref>, <xref ref-type="fig" rid="F3">3</xref>) but becomes thinner towards the edges. A medium-sized parietal denticle is present, the base of which is in line horizontally with the widest, shield-like extension of the peristome onto the body whorl (Figs <xref ref-type="fig" rid="F2">2A, E</xref>, <xref ref-type="fig" rid="F3">3</xref>, <xref ref-type="fig" rid="F4">4F</xref>). Directly opposite the parietal denticle is a thickened palatal callus (Figs <xref ref-type="fig" rid="F2">2A</xref>, <xref ref-type="fig" rid="F4">4F</xref>). The lower left columellar margin has a prominently-thickened, parietal-columellar callus (Figs <xref ref-type="fig" rid="F2">2A, E, F</xref>, <xref ref-type="fig" rid="F3">3A–C</xref>, <xref ref-type="fig" rid="F4">4F</xref>). In aperture facing-right perspective, the peristome is sheer with the body whorl (Fig. <xref ref-type="fig" rid="F4">4G–H</xref>). The peristome curves back slightly at the base (Figs <xref ref-type="fig" rid="F2">2B</xref>, <xref ref-type="fig" rid="F4">4C</xref>) whereby, the layer of callus on the palatal side forms a small knob on the rim in the aperture facing-left (Fig. <xref ref-type="fig" rid="F2">2B</xref>) and dorsal (Fig. <xref ref-type="fig" rid="F4">4B</xref>) perspectives.</p><!--PageBreak--><p>Internally, a widely spiraling, sinuous lamella starts at the top of the penultimate whorl (dorsal perspective) (Fig. <xref ref-type="fig" rid="F4">4B</xref>), which extends laterally in aperture facing-left and aperture facing-right perspectives (Fig. <xref ref-type="fig" rid="F4">4D, H</xref>). The degree of fullest sinuosity varies in the configuration of the lower primary lamella from an accentuated, oblique-elongated S-form (Fig. <xref ref-type="fig" rid="F2">2F</xref>) to a slightly curved aspect in the ventral perspective (Fig. <xref ref-type="fig" rid="F4">4F</xref>). The <!--PageBreak-->thick, upper curvature of the lamella forms the upper part of the elongated S shape (Fig. <xref ref-type="fig" rid="F2">2F</xref>). The general curvature of the lamella about the columella is wider than narrow along the entire length of the columellar spindle. Viewed from the umbilical perspective (Fig. <xref ref-type="fig" rid="F4">4J</xref>), the rim of the peristome is thin and widely flared. In live individuals, the outmost edge of the peristome appears white (Fig. <xref ref-type="fig" rid="F6">6D</xref>).</p><fig id="F6" position="float" orientation="portrait"><label>Figure 6.</label><caption><p>Type locality of <italic><tp:taxon-name><tp:taxon-name-part taxon-name-part-type="genus" reg="Carychium">Carychium</tp:taxon-name-part><tp:taxon-name-part taxon-name-part-type="species" reg="panamaense">panamaense</tp:taxon-name-part></tp:taxon-name></italic> sp. n., <bold>A</bold> El Retoño Trail, La Amistad International Park, Cerro Punta, Chiriquí Prov., Panama <bold>B</bold> broadleaf forest litter with white arrows indicating <italic><tp:taxon-name><tp:taxon-name-part taxon-name-part-type="genus" reg="Carychium">C.</tp:taxon-name-part><tp:taxon-name-part taxon-name-part-type="species" reg="panamaense">panamaense</tp:taxon-name-part></tp:taxon-name></italic> sp. n. on leaves <bold>C–D</bold> close-up view of live individuals crawling on leaf.</p></caption><graphic xmlns:xlink="http://www.w3.org/1999/xlink" xlink:href="zookeys-795-001-g006.jpg" position="float" orientation="portrait" xlink:type="simple" id="oo_240621.jpg"/></fig></tp:treatment-sec><tp:treatment-sec sec-type="Differential diagnosis" id="SECID0ESFAG"><title>Differential diagnosis.</title><p>Differs from congeners presented in <xref ref-type="bibr" rid="B7">Jochum et al. (2017)</xref>, imaged here (Figs <xref ref-type="fig" rid="F4">4K–T</xref>, <xref ref-type="fig" rid="F5">5</xref>), by its apertural morphology and large apertural size: long, obliquely-auriform, widely-flared aspect of the thinly-rimmed peristome (seen best from umbilical perspective) (Fig. <xref ref-type="fig" rid="F4">4</xref>) and the wide coiling of the lamella about the columellar spindle. Although the peristome mostly resembles that of <italic><tp:taxon-name><tp:taxon-name-part taxon-name-part-type="genus" reg="Carychium">C.</tp:taxon-name-part><tp:taxon-name-part taxon-name-part-type="species" reg="belizeense">belizeense</tp:taxon-name-part></tp:taxon-name></italic> (<xref ref-type="bibr" rid="B7">Jochum et al. 2017</xref>, fig. 11A, I), the generally broad, shield-like extension of the peristome onto the body whorl differentiates this species from <italic><tp:taxon-name><tp:taxon-name-part taxon-name-part-type="genus" reg="Carychium">C.</tp:taxon-name-part><tp:taxon-name-part taxon-name-part-type="species" reg="belizeense">belizeense</tp:taxon-name-part></tp:taxon-name></italic> as well as from its Southeastern USA, Caribbean and Central American congeners. Though the S-shaped configuration of the primary lamella (ventral view) (Fig. <xref ref-type="fig" rid="F2">2F</xref>) is closest to that of <italic><tp:taxon-name><tp:taxon-name-part taxon-name-part-type="genus" reg="Carychium">C.</tp:taxon-name-part><tp:taxon-name-part taxon-name-part-type="species" reg="belizeense">belizeense</tp:taxon-name-part></tp:taxon-name></italic> (Fig. <xref ref-type="fig" rid="F5">5</xref>), <italic><tp:taxon-name><tp:taxon-name-part taxon-name-part-type="genus" reg="Carychium">C.</tp:taxon-name-part><tp:taxon-name-part taxon-name-part-type="species" reg="hardiei">hardiei</tp:taxon-name-part></tp:taxon-name></italic> (Fig. <xref ref-type="fig" rid="F5">5</xref>) and <italic><tp:taxon-name><tp:taxon-name-part taxon-name-part-type="genus" reg="Carychium">C.</tp:taxon-name-part><tp:taxon-name-part taxon-name-part-type="species" reg="zarzaae">zarzaae</tp:taxon-name-part></tp:taxon-name></italic> (Fig. <xref ref-type="fig" rid="F4">4P</xref>), the abapical onset of the lamella in the penultimate whorl and the general extant of sinuosity along the entire length of the columella in relation to the columellar spindle is unique to each species in both the ventral and dorsal perspectives. The tongue-like flexion of the primary lamella is a specific configuration occurring in three different perspectives within the shell of each of these species: <italic><tp:taxon-name><tp:taxon-name-part taxon-name-part-type="genus" reg="Carychium">C.</tp:taxon-name-part><tp:taxon-name-part taxon-name-part-type="species" reg="hardiei">hardiei</tp:taxon-name-part></tp:taxon-name></italic><!--PageBreak--><!--PageBreak-->(dorsal perspective) (Fig. <xref ref-type="fig" rid="F5">5</xref>), <italic><tp:taxon-name><tp:taxon-name-part taxon-name-part-type="genus" reg="Carychium">C.</tp:taxon-name-part><tp:taxon-name-part taxon-name-part-type="species" reg="zarzaae">zarzaae</tp:taxon-name-part></tp:taxon-name></italic> (aperture side-left perspective) (Fig. <xref ref-type="fig" rid="F4">4R</xref>) and <italic><tp:taxon-name><tp:taxon-name-part taxon-name-part-type="genus" reg="Carychium">C.</tp:taxon-name-part><tp:taxon-name-part taxon-name-part-type="species" reg="jardineanum">jardineanum</tp:taxon-name-part></tp:taxon-name></italic> (ventral perspective) (Fig. <xref ref-type="fig" rid="F5">5</xref>). This down-turned, tongue-like flexion is not at all present in <italic><tp:taxon-name><tp:taxon-name-part taxon-name-part-type="genus" reg="Carychium">C.</tp:taxon-name-part><tp:taxon-name-part taxon-name-part-type="species" reg="panamaense">panamaense</tp:taxon-name-part></tp:taxon-name></italic> sp. n. (Fig. <xref ref-type="fig" rid="F4">4</xref>). The configuration of the lamella in <italic><tp:taxon-name><tp:taxon-name-part taxon-name-part-type="genus" reg="Carychium">C.</tp:taxon-name-part><tp:taxon-name-part taxon-name-part-type="species" reg="panamaense">panamaense</tp:taxon-name-part></tp:taxon-name></italic> is spatulate (Fig. <xref ref-type="fig" rid="F4">4H</xref>) rather than tongue-like in form (Fig. <xref ref-type="fig" rid="F4">4R</xref>).</p><p>DNA barcode data can clearly delineate <italic><tp:taxon-name><tp:taxon-name-part taxon-name-part-type="genus" reg="Carychium">Carychium</tp:taxon-name-part><tp:taxon-name-part taxon-name-part-type="species" reg="panamaense">panamaense</tp:taxon-name-part></tp:taxon-name></italic> sp. n. from all other North American, Caribbean and Central American taxa (<xref ref-type="bibr" rid="B14">Weigand et al. 2013</xref>, <xref ref-type="bibr" rid="B7">Jochum et al. 2017</xref>, fig. 3).</p></tp:treatment-sec><tp:treatment-sec sec-type="etymology" id="SECID0E1LAG"><title>Etymology.</title><p>The new species is named after Panama, the Central American country of origin.</p></tp:treatment-sec><tp:treatment-sec sec-type="distribution" id="SECID0E6LAG"><title>Distribution.</title><p>Only known from the type locality along the short distance, Retoño trail, ca. 50 m before the first river crossing, Parque International La Amistad, Chiriquí Prov., Panama.</p></tp:treatment-sec><tp:treatment-sec sec-type="ecology" id="SECID0EEMAG"><title>Ecology.</title><p>In moist broadleaf forest litter and twigs (<italic><tp:taxon-name><tp:taxon-name-part taxon-name-part-type="genus" reg="Quercus">Quercus</tp:taxon-name-part></tp:taxon-name></italic> and <tp:taxon-name><tp:taxon-name-part taxon-name-part-type="family">Lauraceae</tp:taxon-name-part></tp:taxon-name>) at the base of trees and palm trees in secondary tropical rainforest (Fig. <xref ref-type="fig" rid="F6">6A–B</xref>).</p></tp:treatment-sec><tp:treatment-sec sec-type="Conservation" id="SECID0E1MAG"><title>Conservation.</title><p>In the flat area of the Retoño trail, where water accumulates under trees during rainfall, live <italic><tp:taxon-name><tp:taxon-name-part taxon-name-part-type="genus" reg="Carychium">Carychium</tp:taxon-name-part><tp:taxon-name-part taxon-name-part-type="species" reg="panamaense">panamaense</tp:taxon-name-part></tp:taxon-name></italic> sp. n. was found in relative abundance, <!--PageBreak--><!--PageBreak-->suggesting that it has optimum ecological conditions to survive there. <italic><tp:taxon-name><tp:taxon-name-part taxon-name-part-type="genus" reg="Carychium">Carychium</tp:taxon-name-part><tp:taxon-name-part taxon-name-part-type="species" reg="panamaense">panamaense</tp:taxon-name-part></tp:taxon-name></italic> sp. n. is only known from Parque International La Amistad, Chiriquí, Panama, a Bi-National Biosphere Reserve (RBA) located between Panama and Costa Rica and designated a UNESCO World Heritage Site. Despite its being found in a Biosphere Reserve, on a global scale, its current distribution may well be limited to the immediate area of Retoño trail. In conjunction with the Guidelines for the IUCN Red List (IUCN Standards and petitions Subcommittee 2014), it is considered a Critically Endangered narrow range endemic (CR B1) and as such, warrants immediate conservation priority.</p></tp:treatment-sec><tp:treatment-sec sec-type="remarks" id="SECID0EZNAG"><title>Remarks.</title><p>The type locality of the first recorded species of <italic><tp:taxon-name><tp:taxon-name-part taxon-name-part-type="genus" reg="Carychium">Carychium</tp:taxon-name-part></tp:taxon-name></italic> in Panama, <italic><tp:taxon-name><tp:taxon-name-part taxon-name-part-type="genus" reg="Carychium">C.</tp:taxon-name-part><tp:taxon-name-part taxon-name-part-type="species" reg="zarzaae">zarzaae</tp:taxon-name-part></tp:taxon-name></italic> (Boquete), is approximately 97 km southeast of the type locality of <italic><tp:taxon-name><tp:taxon-name-part taxon-name-part-type="genus" reg="Carychium">C.</tp:taxon-name-part><tp:taxon-name-part taxon-name-part-type="species" reg="panamaense">panamaense</tp:taxon-name-part></tp:taxon-name></italic> sp. n. near the Las Nubes Ranger Station (Chiriquí). From the site of its closest known Central American relative, <italic><tp:taxon-name><tp:taxon-name-part taxon-name-part-type="genus" reg="Carychium">C.</tp:taxon-name-part><tp:taxon-name-part taxon-name-part-type="species" reg="costaricanum">costaricanum</tp:taxon-name-part></tp:taxon-name></italic> (San Gerardo de Dota, San José, Costa Rica) (<xref ref-type="bibr" rid="B14">Weigand et al. 2013</xref>), the distance is 263 km.</p></tp:treatment-sec><tp:treatment-sec><!--Section generated to contain objects referenced in tp:taxon-treatment.--><fig id="F2" position="float" orientation="portrait"><label>Figure 2.</label><caption><p><italic><tp:taxon-name><tp:taxon-name-part taxon-name-part-type="genus" reg="Carychium">Carychium</tp:taxon-name-part><tp:taxon-name-part taxon-name-part-type="species" reg="panamaense">panamaense</tp:taxon-name-part></tp:taxon-name></italic> sp. n. <bold>A–D</bold> holotype (<named-content xmlns:xlink="http://www.w3.org/1999/xlink" content-type="dwc:institutional_code" xlink:type="simple">NMBE</named-content> 554428/1) <bold>E–G</bold> paratype shells (<named-content xmlns:xlink="http://www.w3.org/1999/xlink" content-type="dwc:institutional_code" xlink:type="simple">NMBE</named-content> 554429/3). Scale bar: 1 mm.</p></caption><graphic xmlns:xlink="http://www.w3.org/1999/xlink" xlink:href="zookeys-795-001-g002.jpg" position="float" orientation="portrait" xlink:type="simple" id="oo_240617.jpg"/></fig><fig id="F3" position="float" orientation="portrait"><label>Figure 3.</label><caption><p><italic><tp:taxon-name><tp:taxon-name-part taxon-name-part-type="genus" reg="Carychium">Carychium</tp:taxon-name-part><tp:taxon-name-part taxon-name-part-type="species" reg="panamaense">panamaense</tp:taxon-name-part></tp:taxon-name></italic> sp. n. <bold>A–C</bold> paratype shells preserved in alcohol (<named-content xmlns:xlink="http://www.w3.org/1999/xlink" content-type="dwc:institutional_code" xlink:type="simple">NMBE</named-content> 554432). Scale bar: 1 mm.</p></caption><graphic xmlns:xlink="http://www.w3.org/1999/xlink" xlink:href="zookeys-795-001-g003.jpg" position="float" orientation="portrait" xlink:type="simple" id="oo_240618.jpg"/></fig><fig id="F4" position="float" orientation="portrait"><label>Figure 4.</label><caption><p><bold>A–J</bold><italic><tp:taxon-name><tp:taxon-name-part taxon-name-part-type="genus" reg="Carychium">Carychium</tp:taxon-name-part><tp:taxon-name-part taxon-name-part-type="species" reg="panamaense">panamaense</tp:taxon-name-part></tp:taxon-name></italic> sp. n. holotype (<named-content xmlns:xlink="http://www.w3.org/1999/xlink" content-type="dwc:institutional_code" xlink:type="simple">NMBE</named-content> 554428/1), <abbrev xmlns:xlink="http://www.w3.org/1999/xlink" xlink:title="computed tomography" id="ABBRID0E1VAE" xlink:type="simple">CT</abbrev> images, partly with external shell transparent to show columellar apparatus <bold>I</bold> aerial view of protoconch and spire <bold>J</bold> umbilical view <bold>K–T</bold> allied Panamanian species topotype, <italic><tp:taxon-name><tp:taxon-name-part taxon-name-part-type="genus" reg="Carychium">Carychium</tp:taxon-name-part><tp:taxon-name-part taxon-name-part-type="species" reg="zarzaae">zarzaae</tp:taxon-name-part></tp:taxon-name></italic>, Jochum &amp; Weigand, 2017 (<abbrev xmlns:xlink="http://www.w3.org/1999/xlink" content-type="institution" xlink:title="Adrienne Jochum Collection" id="ABBRID0EPWAE" xlink:type="simple">AJC</abbrev> 2385). <abbrev xmlns:xlink="http://www.w3.org/1999/xlink" xlink:title="computed tomography" id="ABBRID0EUWAE" xlink:type="simple">CT</abbrev> images, partly with external shell transparent to show columellar apparatus <bold>S</bold> aerial view of protoconch and spire <bold>T</bold> umbilical view. Scale bar: 1 mm.</p></caption><graphic xmlns:xlink="http://www.w3.org/1999/xlink" xlink:href="zookeys-795-001-g004.jpg" position="float" orientation="portrait" xlink:type="simple" id="oo_240619.jpg"/></fig><table-wrap id="T1" position="float" orientation="portrait"><label>Table 1.</label><caption><p>Measurement data of <italic><tp:taxon-name><tp:taxon-name-part taxon-name-part-type="genus" reg="Carychium">Carychium</tp:taxon-name-part><tp:taxon-name-part taxon-name-part-type="species" reg="panamaense">panamaense</tp:taxon-name-part></tp:taxon-name></italic> sp. n., N=7. Abbreviations: <abbrev xmlns:xlink="http://www.w3.org/1999/xlink" xlink:title="shell width" id="ABBRID0E4BAE" xlink:type="simple">sw</abbrev> – shell width, <abbrev xmlns:xlink="http://www.w3.org/1999/xlink" xlink:title="shell height" id="ABBRID0EBCAE" xlink:type="simple">sh</abbrev> – shell height, <abbrev xmlns:xlink="http://www.w3.org/1999/xlink" xlink:title="aperture width" id="ABBRID0EFCAE" xlink:type="simple">aw</abbrev> – aperture width, <abbrev xmlns:xlink="http://www.w3.org/1999/xlink" xlink:title="aperture height" id="ABBRID0EJCAE" xlink:type="simple">ah</abbrev> – aperture height. All measurements in millimeters (mm).</p></caption><table id="TID0EASAE" rules="all"><tbody><tr><td rowspan="1" colspan="1">
                <bold><italic><tp:taxon-name><tp:taxon-name-part taxon-name-part-type="genus" reg="Carychium">Carychium</tp:taxon-name-part></tp:taxon-name></italic> specimen</bold>
              </td><td rowspan="1" colspan="1">
                <bold>Museum No.</bold>
              </td><td rowspan="1" colspan="1">
                <bold>Sample</bold>
              </td><td rowspan="1" colspan="1">
                <bold><abbrev xmlns:xlink="http://www.w3.org/1999/xlink" xlink:title="shell width" id="ABBRID0ERDAE" xlink:type="simple">sw</abbrev></bold>
              </td><td rowspan="1" colspan="1">
                <bold><abbrev xmlns:xlink="http://www.w3.org/1999/xlink" xlink:title="shell height" id="ABBRID0E1DAE" xlink:type="simple">sh</abbrev></bold>
              </td><td rowspan="1" colspan="1">
                <bold><abbrev xmlns:xlink="http://www.w3.org/1999/xlink" xlink:title="aperture width" id="ABBRID0EDEAE" xlink:type="simple">aw</abbrev></bold>
              </td><td rowspan="1" colspan="1">
                <bold><abbrev xmlns:xlink="http://www.w3.org/1999/xlink" xlink:title="aperture height" id="ABBRID0EMEAE" xlink:type="simple">ah</abbrev></bold>
              </td></tr><tr><td rowspan="1" colspan="1"><italic><tp:taxon-name><tp:taxon-name-part taxon-name-part-type="genus" reg="Carychium">C.</tp:taxon-name-part><tp:taxon-name-part taxon-name-part-type="species" reg="panamaense">panamaense</tp:taxon-name-part></tp:taxon-name></italic> sp. n. holotype</td><td rowspan="1" colspan="1"><named-content xmlns:xlink="http://www.w3.org/1999/xlink" content-type="dwc:institutional_code" xlink:type="simple">NMBE</named-content> 554428</td><td rowspan="1" colspan="1">1</td><td rowspan="1" colspan="1">0,91</td><td rowspan="1" colspan="1">2,12</td><td rowspan="1" colspan="1">0,70</td><td rowspan="1" colspan="1">0,80</td></tr><tr><td rowspan="1" colspan="1"><italic><tp:taxon-name><tp:taxon-name-part taxon-name-part-type="genus" reg="Carychium">C.</tp:taxon-name-part><tp:taxon-name-part taxon-name-part-type="species" reg="panamaense">panamaense</tp:taxon-name-part></tp:taxon-name></italic> sp. n. paratype</td><td rowspan="1" colspan="1"><named-content xmlns:xlink="http://www.w3.org/1999/xlink" content-type="dwc:institutional_code" xlink:type="simple">NMBE</named-content> 554429</td><td rowspan="1" colspan="1">1</td><td rowspan="1" colspan="1">0,84</td><td rowspan="1" colspan="1">NA</td><td rowspan="1" colspan="1">0,64</td><td rowspan="1" colspan="1">0,77</td></tr><tr><td rowspan="1" colspan="1"><italic><tp:taxon-name><tp:taxon-name-part taxon-name-part-type="genus" reg="Carychium">C.</tp:taxon-name-part><tp:taxon-name-part taxon-name-part-type="species" reg="panamaense">panamaense</tp:taxon-name-part></tp:taxon-name></italic> sp. n. paratype</td><td rowspan="1" colspan="1"><named-content xmlns:xlink="http://www.w3.org/1999/xlink" content-type="dwc:institutional_code" xlink:type="simple">NMBE</named-content> 554429</td><td rowspan="1" colspan="1">2</td><td rowspan="1" colspan="1">0,76</td><td rowspan="1" colspan="1">NA</td><td rowspan="1" colspan="1">0,60</td><td rowspan="1" colspan="1">0,71</td></tr><tr><td rowspan="1" colspan="1"><italic><tp:taxon-name><tp:taxon-name-part taxon-name-part-type="genus" reg="Carychium">C.</tp:taxon-name-part><tp:taxon-name-part taxon-name-part-type="species" reg="panamaense">panamaense</tp:taxon-name-part></tp:taxon-name></italic> sp. n. paratype (damaged)</td><td rowspan="1" colspan="1"><named-content xmlns:xlink="http://www.w3.org/1999/xlink" content-type="dwc:institutional_code" xlink:type="simple">NMBE</named-content> 554429</td><td rowspan="1" colspan="1">3</td><td rowspan="1" colspan="1">NA</td><td rowspan="1" colspan="1">NA</td><td rowspan="1" colspan="1">NA</td><td rowspan="1" colspan="1">NA</td></tr><tr><td rowspan="1" colspan="1"><italic><tp:taxon-name><tp:taxon-name-part taxon-name-part-type="genus" reg="Carychium">C.</tp:taxon-name-part><tp:taxon-name-part taxon-name-part-type="species" reg="panamaense">panamaense</tp:taxon-name-part></tp:taxon-name></italic> sp. n. paratype, EtOH</td><td rowspan="1" colspan="1"><named-content xmlns:xlink="http://www.w3.org/1999/xlink" content-type="dwc:institutional_code" xlink:type="simple">NMBE</named-content> 554432</td><td rowspan="1" colspan="1">1</td><td rowspan="1" colspan="1">0,93</td><td rowspan="1" colspan="1">2,03</td><td rowspan="1" colspan="1">0,68</td><td rowspan="1" colspan="1">0,73</td></tr><tr><td rowspan="1" colspan="1"><italic><tp:taxon-name><tp:taxon-name-part taxon-name-part-type="genus" reg="Carychium">C.</tp:taxon-name-part><tp:taxon-name-part taxon-name-part-type="species" reg="panamaense">panamaense</tp:taxon-name-part></tp:taxon-name></italic> sp. n. paratype, EtOH</td><td rowspan="1" colspan="1"><named-content xmlns:xlink="http://www.w3.org/1999/xlink" content-type="dwc:institutional_code" xlink:type="simple">NMBE</named-content> 554432</td><td rowspan="1" colspan="1">2</td><td rowspan="1" colspan="1">0,91</td><td rowspan="1" colspan="1">1,98</td><td rowspan="1" colspan="1">0,69</td><td rowspan="1" colspan="1">0,77</td></tr><tr><td rowspan="1" colspan="1"><italic><tp:taxon-name><tp:taxon-name-part taxon-name-part-type="genus" reg="Carychium">C.</tp:taxon-name-part><tp:taxon-name-part taxon-name-part-type="species" reg="panamaense">panamaense</tp:taxon-name-part></tp:taxon-name></italic> sp. n. paratype, EtOH</td><td rowspan="1" colspan="1"><named-content xmlns:xlink="http://www.w3.org/1999/xlink" content-type="dwc:institutional_code" xlink:type="simple">NMBE</named-content> 554432</td><td rowspan="1" colspan="1">3</td><td rowspan="1" colspan="1">0,97</td><td rowspan="1" colspan="1">2,09</td><td rowspan="1" colspan="1">0,74</td><td rowspan="1" colspan="1">0,83</td></tr><tr><td rowspan="1" colspan="1">
                <bold>Mean <italic><tp:taxon-name><tp:taxon-name-part taxon-name-part-type="genus" reg="Carychium">C.</tp:taxon-name-part><tp:taxon-name-part taxon-name-part-type="species" reg="panamaense">panamaense</tp:taxon-name-part></tp:taxon-name></italic></bold>
              </td><td rowspan="1" colspan="1"/><td rowspan="1" colspan="1"/><td rowspan="1" colspan="1">0,89</td><td rowspan="1" colspan="1">2,06</td><td rowspan="1" colspan="1">0,67</td><td rowspan="1" colspan="1">0,77</td></tr></tbody></table></table-wrap><fig id="F5" position="float" orientation="portrait"><label>Figure 5.</label><caption><p>Comparative material (<xref ref-type="bibr" rid="B7">Jochum et al. 2017</xref>), <italic><tp:taxon-name><tp:taxon-name-part taxon-name-part-type="genus" reg="Carychium">C.</tp:taxon-name-part><tp:taxon-name-part taxon-name-part-type="species" reg="belizeense">belizeense</tp:taxon-name-part></tp:taxon-name></italic> Jochum &amp; Weigand, 2017 paratype (<named-content xmlns:xlink="http://www.w3.org/1999/xlink" content-type="dwc:institutional_code" xlink:type="simple">NMBE</named-content> 549924/8), <italic><tp:taxon-name><tp:taxon-name-part taxon-name-part-type="genus" reg="Carychium">C.</tp:taxon-name-part><tp:taxon-name-part taxon-name-part-type="species" reg="costaricanum">costaricanum</tp:taxon-name-part></tp:taxon-name></italic> E. von Martens, 1898 (<named-content xmlns:xlink="http://www.w3.org/1999/xlink" content-type="dwc:institutional_code" xlink:type="simple">RBINS</named-content> 10591), <italic><tp:taxon-name><tp:taxon-name-part taxon-name-part-type="genus" reg="Carychium">C.</tp:taxon-name-part><tp:taxon-name-part taxon-name-part-type="species" reg="floridanum">floridanum</tp:taxon-name-part></tp:taxon-name></italic> Clapp, 1918 (<named-content xmlns:xlink="http://www.w3.org/1999/xlink" content-type="dwc:institutional_code" xlink:type="simple">CM</named-content> 46540), <italic><tp:taxon-name><tp:taxon-name-part taxon-name-part-type="genus" reg="Carychium">C.</tp:taxon-name-part><tp:taxon-name-part taxon-name-part-type="species" reg="hardiei">hardiei</tp:taxon-name-part></tp:taxon-name></italic> Jochum &amp; Weigand, 2017 paratype (<named-content xmlns:xlink="http://www.w3.org/1999/xlink" content-type="dwc:institutional_code" xlink:type="simple">NMBE</named-content> 549921/8), <italic><tp:taxon-name><tp:taxon-name-part taxon-name-part-type="genus" reg="Carychium">C.</tp:taxon-name-part><tp:taxon-name-part taxon-name-part-type="species" reg="jardineanum">jardineanum</tp:taxon-name-part></tp:taxon-name></italic> (Chitty, 1853) (<abbrev xmlns:xlink="http://www.w3.org/1999/xlink" content-type="institution" xlink:title="Adrienne Jochum Collection" id="ABBRID0EYZAE" xlink:type="simple">AJC</abbrev> 2321), <italic><tp:taxon-name><tp:taxon-name-part taxon-name-part-type="genus" reg="Carychium">C.</tp:taxon-name-part><tp:taxon-name-part taxon-name-part-type="species" reg="mexicanum">mexicanum</tp:taxon-name-part></tp:taxon-name></italic> Pilsbry, 1891 (<abbrev xmlns:xlink="http://www.w3.org/1999/xlink" content-type="institution" xlink:title="Adrienne Jochum Collection" id="ABBRID0EI1AE" xlink:type="simple">AJC</abbrev> 2092). <abbrev xmlns:xlink="http://www.w3.org/1999/xlink" xlink:title="computed tomography" id="ABBRID0EN1AE" xlink:type="simple">CT</abbrev> images showing columellar apparatus, configuration of the columellar lamella and umbilical perspectives showing peristome configuration in allied Central American, Southeast USA and Caribbean species. Scale bar: 1 mm.</p></caption><graphic xmlns:xlink="http://www.w3.org/1999/xlink" xlink:href="zookeys-795-001-g005.jpg" position="float" orientation="portrait" xlink:type="simple" id="oo_240620.jpg"/></fig></tp:treatment-sec><ref-list><ref id="B7"><mixed-citation xmlns:xlink="http://www.w3.org/1999/xlink" xlink:type="simple"><person-group><name name-style="western"><surname>Jochum</surname><given-names>A</given-names></name><name name-style="western"><surname>Weigand</surname><given-names>AM</given-names></name><name name-style="western"><surname>Bochud</surname><given-names>E</given-names></name><name name-style="western"><surname>Inäbnit</surname><given-names>T</given-names></name><name name-style="western"><surname>Dörge</surname><given-names>DD</given-names></name><name name-style="western"><surname>Ruthensteiner</surname><given-names>B</given-names></name><name name-style="western"><surname>Favre</surname><given-names>A</given-names></name><name name-style="western"><surname>Martels</surname><given-names>G</given-names></name><name name-style="western"><surname>Kampschulte</surname><given-names>M</given-names></name></person-group> (<year>2017</year>) <article-title>Three new species of <italic><tp:taxon-name><tp:taxon-name-part taxon-name-part-type="genus">Carychium</tp:taxon-name-part></tp:taxon-name></italic> O.F. Müller from the Southeastern USA, Belize, and Panama are described using computer tomography (CT) (<tp:taxon-name><tp:taxon-name-part taxon-name-part-type="suborder">Eupulmonata</tp:taxon-name-part></tp:taxon-name>, <tp:taxon-name><tp:taxon-name-part taxon-name-part-type="superfamily">Ellobioidea</tp:taxon-name-part></tp:taxon-name>, <tp:taxon-name><tp:taxon-name-part taxon-name-part-type="family">Carychiidae</tp:taxon-name-part></tp:taxon-name>).</article-title><source>ZooKeys</source><volume>675</volume>: <fpage>97</fpage>–<lpage>127</lpage>. <ext-link xlink:type="simple" ext-link-type="doi" xlink:href="10.3897/zookeys.675.12453">https://doi.org/10.3897/zookeys.675.12453</ext-link></mixed-citation></ref><ref id="B14"><mixed-citation xmlns:xlink="http://www.w3.org/1999/xlink" xlink:type="simple"><person-group><name name-style="western"><surname>Weigand</surname><given-names>AM</given-names></name><name name-style="western"><surname>Jochum</surname><given-names>A</given-names></name><name name-style="western"><surname>Slapnik</surname><given-names>R</given-names></name><name name-style="western"><surname>Schnitzler</surname><given-names>J</given-names></name><name name-style="western"><surname>Zarza</surname><given-names>E</given-names></name><name name-style="western"><surname>Klussmann-Kolb</surname><given-names>A</given-names></name></person-group> (<year>2013</year>) Evolution of microgastropods (<tp:taxon-name><tp:taxon-name-part taxon-name-part-type="superfamily">Ellobioidea</tp:taxon-name-part></tp:taxon-name>, <tp:taxon-name><tp:taxon-name-part taxon-name-part-type="family">Carychiidae</tp:taxon-name-part></tp:taxon-name>): Integrating taxonomic, phylogenetic and evolutionary hypotheses. BMC Evolutionary Biology 13(1): 18. <ext-link xlink:type="simple" ext-link-type="doi" xlink:href="10.1186/1471-2148-13-18">https://doi.org/10.1186/1471-2148-13-18</ext-link></mixed-citation></ref></ref-list></tp:taxon-treatment>
